# Supplementary material for: Assessing the predictors for training in management amongst hospital managers and chief executive officers: a cross-sectional study of hospitals in Abuja, Nigeria
Source: BMC Med Educ. 2018 Jun 14;18:138. doi: 10.1186/s12909-018-1230-2 (PMC6003084; doi:10.1186/s12909-018-1230-2)
Supplement: Supplementary file 1 — Data collection on predictors for managerial trainings. (XLSX 29 kb) [file 12909_2018_1230_MOESM1_ESM.xlsx]

## Sheet: Sheet1
Gender	Age	Type of Hospital		Hospital beds		Current designation		Experience in hosp. mgt			academic qualification			Formal training in healthcare mgt				Informal training in healthcare mgt				Intention to attend healthcare mgt prog in the next five yrs						No of staff in hosp		DEVELOPED ABILITIES			Prog & project mgt		Financial mgt		Service delivery & innovation			Change mgt		Knoledge mgt		HR empowerment		Communication skills			Honesty & Integrity
1	2	1		1		2		3			1			4				1				2						1					1		1		1			1		4		1		1			1
1	1	1		2		1		2			3			1				1				1						2					3		2		3			3		3		3		3			3
1	2	1		1		3		2			1			4				2				1						1					1		1		1			2		2		2		4			4
1	2	2		2		1		1			2			2				1				1						3					3		3		3			2		3		3		3			4
1	3	1		2		1		3			3			3				1				2						3					1		1		3			3		3		3		3			3
1	2	2		2		1		2			2			2				1				1						3					1		1		3			3		3		3		3			4
2	3	4		2		3		3			3			3				1				2						2					2		2		2			3		2		3		2			4
1	2	4		3		2		2			2			1				1				1						2					1		1		1			3		3		2		2			4
2	3	4		2		1		3			2			2				1				2						3					3		3		3			3		3		3		3			3
2	2	1		1		3		1			2			3				2				1						1					3		3		3			4		4		2		3			3
2	3	4		2		2		3			3			3				2				2						3					3		2		3			3		3		4		4			3
1	3	2		3		1		3			3			3				1				2						4					3		3		2			4		4		4		3			3
1	2	1		2		1		1			2			2				1				1						2					3		2		2			3		3		3		3			3
2	1	1		1		3		2			1			4				1				1						2					3		2		2			2		3		3		3			3
1	2	3		2		2		2			2			2				1				1						3					3		3		3			3		3		3		3			3
1	2	1		1		1		2			1			4				1				1						2					4		3		3			3		3		3		3			4
1	1	1		1		3		1			1			4				2				1						1					2		2		3			3		3		3		4			4
2	2	2		3		1		2			2			2				1				1						3					3		3		3			4		4		4		4			3
1	3	2		2		1		3			3			3				1				2						3					3		3		3			3		3		4		4			4
1	2	1		2		1		2			3			4				1				1						2					3		3		3			3		3		3		3			3
2	2	2		3		1		2			3			3				1				1						3					3		3		3			3		3		3		3			3
1	3	1		2		3		3			4			4				1				1						2					3		2		3			3		3		3		3			3
1	2	2		2		1		2			3			3				1				1						2					3		2		3			3		3		3		4			4
1	2	1		1		1		1			1			1				1				1						2					3		3		3			3		3		3		3			3
2	3	4		2		2		3			3			3				1				2						3					3		3		3			4		4		4		4			4
1	2	1		1		3		2			1			4				1				1						2					3		2		3			3		3		3		3			3
1	2	2		4		2		2			2			2				1				1						2					3		3		3			3		3		3		3			3
2	1	3		2		1		2			2			2				1				2						1					2		2		2			3		3		3		4			4
1	2	2		2		2		1			3			2				1				1						1					2		2		2			1		1		1		4			2
2	3	2		3		2		3			3			3				1				1						4					3		3		3			3		3		3		3			3
1	3	1		1		3		3			1			4				1				2						2					3		2		3			3		3		3		3			3
1	1	1		2		3		1			3			3				1				2						4					3		3		3			3		3		3		3			3
1	3	2		3		1		3			3			3				1				2						4					3		3		3			3		3		3		3			3
2	2	2		2		2		1			2			1				1				1						3					3		3		3			3		3		3		3			3
2	2	3		1		2		2			1			2				1				1						2					2		2		2			3		3		3		4			4
1	3	2		3		1		2			3			3				1				2						4					3		3		3			3		3		3		3			3
2	3	2		3		4		3			3			3				1				1						4					3		3		3			3		3		3		3			3
1	2	2		3		4		3			3			3				1				2						4					3		3		3			3		3		3		3			3
1	3	1		1		4		3			1			4				1				2						2					3		3		3			3		3		3		3			3
1	2	2		3		4		2			1			3				2				1						1					2		2		2			1		1		1		2			4
2	2	1		1		4		2			1			2				1				1						2					1		2		2			2		3		3		3			4
1	3	1		3		3		3			2			4				3				1						1					3		1		1			2		1		2		4			4
2	3	1		3		4		2			1			1				1				2						1					3		4		4			3		3		3		3			3
1	2	1		1		4		1			1			1				2				2						3					4		4		3			3		3		4		3			4
2	1	1		3		2		2			2			4				1				2						3					3		4		4			3		3		3		4			3
1	2	4		2		4		1			1			1				2				1						2					3		2		3			4		4		3		2			2
2	2	2		2		3		1			4			2				2				2						2					1		2		3			4		4		3		3			3
2	1	2		2		4		1			1			4				1				1						1					4		3		4			3		4		3		3			3
1	2	1		2		1		2			3			3				1				1						3					3		2		3			2		3		3		3			3
1	3	2		3		4		2			1			1				1				1						4					4		3		2			2		2		2		2			3
1	2	1		1		4		2			1			4				1				1						2					2		2		2			3		3		2		2			3
2	2	2		2		4		2			2			1				1				1						1					3		3		3			3		3		3		3			3
2	3	4		2		4		3			3			3				1				2						3					3		2		3			3		3		4		4			3
1	2	2		2		4		2			1			1				1				2						3					3		3		3			3		3		3		3			3
1	3	2		3		4		2			1			4				1				1						3					3		2		3			4		3		3		3			4
1	3	2		2		4		2			2			2				1				1						3					2		2		4			3		3		3		3			4
2	2	1		1		2		3			1			4				1				2						1					1		1		1			1		4		1		1			1
1	1	1		2		1		2			3			1				1				1						2					3		2		3			3		3		3		3			3
1	2	1		1		3		2			1			4				2				1						1					1		1		1			2		2		2		4			4
1	2	2		2		1		1			2			2				1				1						3					3		3		3			2		3		3		3			4
1	3	1		2		1		3			3			3				1				2						3					1		1		3			3		3		3		3			3
1	2	1		2		1		2			2			2				1				1						3					1		1		3			3		3		3		3			4
2	3	4		2		3		3			3			3				1				2						2					2		2		2			3		2		3		2			4
1	2	4		3		2		2			2			1				1				1						2					1		1		1			3		3		2		2			4
2	3	4		2		4		3			2			2				1				2						3					3		3		3			3		3		3		3			3
2	2	1		1		3		1			2			3				2				1						1					3		3		3			4		4		2		3			3
2	3	4		2		2		3			3			3				2				2						3					3		2		3			3		3		4		4			3
1	3	2		3		1		3			3			3				1				2						4					3		3		2			4		4		4		3			3
1	2	1		2		4		1			2			2				1				1						2					3		2		2			3		3		3		3			3
2	1	1		1		3		2			1			4				1				1						2					3		2		2			2		3		3		3			3
1	2	3		2		2		2			2			2				1				1						3					3		3		3			3		3		3		3			3
1	2	1		1		4		2			1			4				1				1						2					4		3		3			3		3		3		3			4
1	1	1		1		3		1			1			4				2				1						1					2		2		3			3		3		3		4			4
2	2	2		3		1		2			2			2				1				1						3					3		3		3			4		4		4		4			3
1	3	2		2		4		3			3			3				1				2						3					3		3		3			3		3		4		4			4
1	2	1		2		4		2			3			4				1				1						2					3		3		3			3		3		3		3			3
2	2	2		3		4		2			3			3				1				1						3					3		3		3			3		3		3		3			3
1	3	1		2		3		3			4			4				1				1						2					3		2		3			3		3		3		3			3
1	2	2		2		4		2			3			3				1				1						2					3		2		3			3		3		3		4			4
1	2	1		1		4		1			1			1				1				1						2					3		3		3			3		3		3		3			3
2	3	4		2		4		3			3			3				1				2						3					3		3		3			4		4		4		4			4
1	2	1		1		3		2			1			4				1				1						2					3		2		3			3		3		3		3			3
1	2	2		4		2		2			2			2				1				1						2					3		3		3			3		3		3		3			3
2	1	3		2		4		2			2			2				1				2						1					2		2		2			3		3		3		4			4
1	2	2		2		4		1			3			2				1				1						1					2		2		2			1		1		1		4			2
2	3	2		3		2		3			3			3				1				1						4					3		3		3			3		3		3		3			3
1	3	1		1		4		3			1			4				1				2						2					3		2		3			3		3		3		3			3
1	1	1		2		4		1			3			3				1				2						4					3		3		3			3		3		3		3			3
1	3	2		3		4		3			3			3				1				2						4					3		3		3			3		3		3		3			3
2	2	2		2		4		1			2			1				1				1						3					3		3		3			3		3		3		3			3
1	2	1		1		4		1			1			1				2				2						3					4		4		3			3		3		4		3			4
2	1	1		3		2		2			2			4				1				2						3					3		4		4			3		3		3		4			3
1	2	4		2		4		1			1			1				2				1						2					3		2		3			4		4		3		2			2
2	2	2		2		3		1			4			2				2				2						2					1		2		3			4		4		3		3			3
2	1	2		2		4		1			1			4				1				1						1					4		3		4			3		4		3		3			3
1	2	1		2		1		2			3			3				1				1						3					3		2		3			2		3		3		3			3
1	3	2		3		4		2			1			1				1				1						4					4		3		2			2		2		2		2			3
1	2	1		1		4		2			1			4				1				1						2					2		2		2			3		3		2		2			3
2	2	2		2		4		2			2			1				1				1						1					3		3		3			3		3		3		3			3
2	3	4		2		4		3			3			3				1				2						3					3		2		3			3		3		4		4			3
1	2	2		2		4		2			1			1				1				2						3					3		3		3			3		3		3		3			3
1	3	2		3		4		2			1			4				1				1						3					3		2		3			4		3		3		3			4
1	3	2		2		4		2			2			2				1				1						3					2		2		4			3		3		3		3			4
2	2	1		1		2		3			1			4				1				2						1					1		1		1			1		4		1		1			1
